# Supplementary material for: Trametes robiniophila Murr Sensitizes Gastric Cancer Cells to 5-Fluorouracil by Modulating Tumor Microenvironment
Source: Front Pharmacol. 2022 May 17;13:911663. doi: 10.3389/fphar.2022.911663 (PMC9152117; doi:10.3389/fphar.2022.911663)
Supplement: Supplementary file 1 [file DataSheet2.zip]

Archive with 32 entries (26 files):
- original data/
- original data/Original data materials.doc
- original data/PRISM and SPSS analysis/
- original data/PRISM and SPSS analysis/FIGURE 1.pzfx
- original data/PRISM and SPSS analysis/FIGURE 2.pzfx
- original data/PRISM and SPSS analysis/FIGURE 3.pzfx
- original data/PRISM and SPSS analysis/FIGURE 4.pzfx
- original data/PRISM and SPSS analysis/FIGURE 5.pzfx
- original data/PRISM and SPSS analysis/FIGURE 6.pzfx
- original data/PRISM and SPSS analysis/figure 1-KM analysis.spv
- original data/flow cytometry/
- original data/flow cytometry/immune cells in TME/
- original data/flow cytometry/immune cells in TME/CD3+ IN TME.tif
- original data/flow cytometry/immune cells in TME/DC in TME.tif
- original data/flow cytometry/immune cells in TME/MDSCs in TME.tif
- original data/flow cytometry/immune cells in TME/Macro IN TME.tif
- original data/flow cytometry/immune cells in TME/NK in TME.tif
- original data/flow cytometry/immune cells in TME/PD1+ T cells in TME.tif
- original data/flow cytometry/immune cells in TME/Treg in TME.tif
- original data/flow cytometry/immune cells in TME/t cells in tme.tif
- original data/flow cytometry/immune cells in immune cell depletion group/
- original data/flow cytometry/immune cells in immune cell depletion group/NK cells in blood.tif
- original data/flow cytometry/immune cells in immune cell depletion group/cd8+ in blood.tif
- original data/flow cytometry/immune cells in spleen/
- original data/flow cytometry/immune cells in spleen/CD3 in spleen.tif
- original data/flow cytometry/immune cells in spleen/DC cells in spleen.tif
- original data/flow cytometry/immune cells in spleen/M0 in spleen.tif
- original data/flow cytometry/immune cells in spleen/MDSCs in spleen.tif
- original data/flow cytometry/immune cells in spleen/NKcells in spleen.tif
- original data/flow cytometry/immune cells in spleen/T cells in spleen.tif
- original data/flow cytometry/immune cells in spleen/Tregs in spleen.tif
- original data/flow cytometry/immune cells in spleen/b cells in spleen.tif
